# Supplementary material for: Pinguicula rosmarieae Casper, Bussmann & T.Henning (Lentibulariaceae), a new butterwort from the Amotape-Huancabamba Zone (northern Peru)
Source: PhytoKeys. 2020 Mar 4;140:107–23. doi: 10.3897/phytokeys.140.49529 (PMC7066261; doi:10.3897/phytokeys.140.49529)
Supplement: XML Treatment for Pinguicula rosmarieae [file phytokeys.140.49529-treatment1.xml]

<!DOCTYPE tp:taxon-treatment
  PUBLIC "-//TaxonX//DTD Taxonomic Treatment Publishing DTD v0 20100105//EN" "tax-treatment-NSO.dtd">
<tp:taxon-treatment xmlns:tp="http://www.plazi.org/taxpub"><tp:treatment-meta><kwd-group><label>Taxon classification</label><kwd><named-content xmlns:xlink="http://www.w3.org/1999/xlink" content-type="kingdom">Plantae</named-content></kwd><kwd><named-content xmlns:xlink="http://www.w3.org/1999/xlink" content-type="order">Lamiales</named-content></kwd><kwd><named-content xmlns:xlink="http://www.w3.org/1999/xlink" content-type="family">Lentibulariaceae</named-content></kwd></kwd-group><mixed-citation publication-type="journal"><person-group><name><surname>Casper</surname><given-names>S. Jost</given-names></name><name><surname>Bussmann</surname><given-names>Rainer W.</given-names></name><name><surname>Henning</surname><given-names>Tilo</given-names></name></person-group><article-title><italic><tp:taxon-name><tp:taxon-name-part taxon-name-part-type="genus" reg="Pinguicula">Pinguicula</tp:taxon-name-part> <tp:taxon-name-part taxon-name-part-type="species" reg="rosmarieae">rosmarieae</tp:taxon-name-part></tp:taxon-name></italic> Casper, Bussmann &amp; T.Henning (<tp:taxon-name><tp:taxon-name-part taxon-name-part-type="family">Lentibulariaceae</tp:taxon-name-part></tp:taxon-name>), a new butterwort from the Amotape-Huancabamba Zone (northern Peru)</article-title><source>PhytoKeys</source><day>04</day><month>3</month><year>2020</year><volume>140</volume><fpage>107</fpage><lpage>123</lpage><pub-id pub-id-type="doi">10.3897/phytokeys.140.49529</pub-id></mixed-citation></tp:treatment-meta><tp:nomenclature><tp:taxon-name><object-id xmlns:xlink="http://www.w3.org/1999/xlink" content-type="arpha" xlink:type="simple">D41B4E95-A94B-5E22-A7A5-7B38BAAF4A9B</object-id>
              <tp:taxon-name-part taxon-name-part-type="genus" reg="Pinguicula">Pinguicula</tp:taxon-name-part>
              <tp:taxon-name-part taxon-name-part-type="species" reg="rosmarieae">rosmarieae</tp:taxon-name-part>
              <object-id xmlns:xlink="http://www.w3.org/1999/xlink" content-type="ipni" xlink:type="simple">urn:lsid:ipni.org:names:77206951-1</object-id>
            </tp:taxon-name><tp:taxon-authority>Casper, Bussmann &amp; T.Henning</tp:taxon-authority><tp:taxon-status xmlns:xlink="http://www.w3.org/1999/xlink" xlink:type="simple">sp. nov.</tp:taxon-status><xref ref-type="fig" rid="F1">Figs 1 A–H</xref><xref ref-type="fig" rid="F4">, 3A</xref></tp:nomenclature><tp:treatment-sec sec-type="material" id="SECID0EXFAE"><title>Type.</title><p>Peru: Dept. San Martín, Prov. Huallaga [“Dept. Amazonas, Prov. Chachapoyas” (sic!)], Lagunas de los Cóndores (<named-content xmlns:xlink="http://www.w3.org/1999/xlink" content-type="dwc:verbatimCoordinates" xlink:type="simple"><named-content content-type="geo-json" specific-use="{&#34;type&#34;:&#34;Point&#34;,&#34;coordinates&#34;:[-77.697833,-6.844583]}" id="NCID0EAGAE" xlink:type="simple">06°50'40.5"S, 77°41'52.2"W</named-content></named-content>), 3,000 m a.s.l. Violet-white flowers, diameter up to 100 mm. Lithophyte, 24 May 2001, T. Henning &amp; C. Schneider 275. (<bold><italic>Holotype</italic></bold>: HUT 41126!: det. <tp:taxon-name><tp:taxon-name-part taxon-name-part-type="genus" reg="Pinguicula">Pinguicula</tp:taxon-name-part></tp:taxon-name> spec. – Figs <xref ref-type="fig" rid="F1">1H</xref>, <xref ref-type="fig" rid="F4">3A</xref>; <bold><italic>Isotypes</italic></bold>: B: B 100136110 (Fig. <xref ref-type="fig" rid="F2">2A</xref>)! B 100136109!)</p><fig id="F1" position="float" orientation="portrait"><object-id xmlns:xlink="http://www.w3.org/1999/xlink" content-type="doi" xlink:type="simple">10.3897/phytokeys.140.49529.figure1</object-id><object-id xmlns:xlink="http://www.w3.org/1999/xlink" content-type="arpha" xlink:type="simple">2E99ED49-D46A-52AD-B6B7-FAF2644F1ED0</object-id><label>Figure 1.</label><caption><p><italic><tp:taxon-name><tp:taxon-name-part taxon-name-part-type="genus" reg="Pinguicula">Pinguicula</tp:taxon-name-part> <tp:taxon-name-part taxon-name-part-type="species" reg="rosmarieae">rosmarieae</tp:taxon-name-part></tp:taxon-name></italic> (<bold>A–H</bold>) <italic>and <tp:taxon-name><tp:taxon-name-part taxon-name-part-type="genus" reg="Pinguicula">P.</tp:taxon-name-part> <tp:taxon-name-part taxon-name-part-type="species" reg="calyptrata">calyptrata</tp:taxon-name-part></tp:taxon-name></italic> (<bold>I, J</bold>). <bold>A</bold><italic><tp:taxon-name><tp:taxon-name-part taxon-name-part-type="genus" reg="Pinguicula">P.</tp:taxon-name-part> <tp:taxon-name-part taxon-name-part-type="species" reg="rosmarieae">rosmarieae</tp:taxon-name-part></tp:taxon-name></italic>, 2-scaped; upper flower opened, in profile view, lower one in bud; epiphytic on <italic><tp:taxon-name><tp:taxon-name-part taxon-name-part-type="genus" reg="Polylepis">Polylepis</tp:taxon-name-part> <tp:taxon-name-part taxon-name-part-type="species" reg="multijuga">multijuga</tp:taxon-name-part></tp:taxon-name></italic> Pilg., in <italic><tp:taxon-name><tp:taxon-name-part taxon-name-part-type="genus" reg="Polylepis">Polylepis</tp:taxon-name-part> <tp:taxon-name-part taxon-name-part-type="species" reg="multijuga">multijuga</tp:taxon-name-part></tp:taxon-name></italic>-<italic><tp:taxon-name><tp:taxon-name-part taxon-name-part-type="genus" reg="Iochroma">Iochroma</tp:taxon-name-part> <tp:taxon-name-part taxon-name-part-type="species" reg="stenanthum">stenanthum</tp:taxon-name-part></tp:taxon-name></italic> S.Leiva, Quip. &amp; N.W.Sawyer – dominated cloud forest. Peru, Department San Martín, close to ‘El Jardín’(Inca-hut and surrounding area east of the Laguna Huayabamba), 3,090 m a.s.l., <named-content xmlns:xlink="http://www.w3.org/1999/xlink" content-type="dwc:verbatimCoordinates" xlink:type="simple"><named-content content-type="geo-json" specific-use="{&#34;type&#34;:&#34;Point&#34;,&#34;coordinates&#34;:[-77.698333,-6.934067]}" id="NCID0EWJAE" xlink:type="simple">06°56'044"S, 077°41'54"W</named-content></named-content><bold>B</bold> ditto, flower, profile view <bold>C</bold> ditto, flower, semi-ventral view <bold>D</bold> ditto, flower, dorsal view <bold>E</bold><italic><tp:taxon-name><tp:taxon-name-part taxon-name-part-type="genus" reg="Pinguicula">P.</tp:taxon-name-part> <tp:taxon-name-part taxon-name-part-type="species" reg="rosmarieae">rosmarieae</tp:taxon-name-part></tp:taxon-name></italic> rosette from the northernmost known habitat, “Hatumpampa” Department Amazonas, Province Bongará (no voucher specimen) <bold>F</bold> ditto, flower, semi-ventral view <bold>G</bold> ditto, flower ventral view <bold>H</bold> corolla in frontal view, lower-lip lobes to ¼ of its length notched, throat without distinct palate. Peru, Department San Martín, Laguna de los Cóndores (Henning &amp; Schneider 275) <bold>I</bold><italic><tp:taxon-name><tp:taxon-name-part taxon-name-part-type="genus" reg="Pinguicula">P.</tp:taxon-name-part> <tp:taxon-name-part taxon-name-part-type="species" reg="calyptrata">calyptrata</tp:taxon-name-part></tp:taxon-name></italic>, corolla in frontal view, lobes with lateral margins slightly covering each other, lower-lip lobes to 1/6 of its length notched, throat with clapper-like yellow palate. Peru, Department San Martín, Sphagnum-bog, 3,000 m a.s.l. above the Laguna de los Cóndores (Bussmann, A. Glenn, G. Chait &amp; C. Vega Ocaña 16447) <bold>J</bold> flowering stand of <italic><tp:taxon-name><tp:taxon-name-part taxon-name-part-type="genus" reg="Pinguicula">P.</tp:taxon-name-part> <tp:taxon-name-part taxon-name-part-type="species" reg="calyptrata">calyptrata</tp:taxon-name-part></tp:taxon-name></italic> near Pulan, Cajamarca. (Credits: photographs <bold>A–D, I</bold> R. W. Bussmann <bold>E–G, J</bold> L. Santa Cruz Cervera <bold>H</bold> T. Henning).</p></caption><graphic xmlns:xlink="http://www.w3.org/1999/xlink" xlink:href="phytokeys-140-107-g001.jpg" position="float" orientation="portrait" xlink:type="simple" id="oo_385138.jpg"><uri content-type="original_file" xlink:type="simple">https://binary.pensoft.net/fig/385138</uri></graphic></fig><fig id="F2" position="float" orientation="portrait"><object-id xmlns:xlink="http://www.w3.org/1999/xlink" content-type="doi" xlink:type="simple">10.3897/phytokeys.140.49529.figure2</object-id><object-id xmlns:xlink="http://www.w3.org/1999/xlink" content-type="arpha" xlink:type="simple">6F0BEBF0-4DB3-5A5D-B6E1-916FD04560FD</object-id><label>Figure 2.</label><caption><p>Specimen scans of <italic><tp:taxon-name><tp:taxon-name-part taxon-name-part-type="genus" reg="Pinguicula">Pinguicula</tp:taxon-name-part> <tp:taxon-name-part taxon-name-part-type="species" reg="rosmarieae">rosmarieae</tp:taxon-name-part></tp:taxon-name></italic> and <italic><tp:taxon-name><tp:taxon-name-part taxon-name-part-type="genus" reg="Pinguicula">P.</tp:taxon-name-part> <tp:taxon-name-part taxon-name-part-type="species" reg="calyptrata">calyptrata</tp:taxon-name-part></tp:taxon-name></italic>. <bold>A</bold> Isotype of <italic><tp:taxon-name><tp:taxon-name-part taxon-name-part-type="genus" reg="Pinguicula">P.</tp:taxon-name-part> <tp:taxon-name-part taxon-name-part-type="species" reg="rosmarieae">rosmarieae</tp:taxon-name-part></tp:taxon-name></italic> – Scan (Henning &amp; Schneider 275, B100136110), with permission <bold>B</bold> paratype, from vertical sandstone cliff east of the Laguna Huayllabamba, 3,250 m a.s.l., the three flowers (left) showing corollas with their significant straight uniform tube-spur-complex. The rosette is composed of flat outspread leaves. – Scan of MO 6607881, with permission <bold>C</bold><italic><tp:taxon-name><tp:taxon-name-part taxon-name-part-type="genus" reg="Pinguicula">P.</tp:taxon-name-part> <tp:taxon-name-part taxon-name-part-type="species" reg="calyptrata">calyptrata</tp:taxon-name-part></tp:taxon-name></italic>, the leaves have curled up margins and the corollas are typical tri-partite in corolla, tube and spur. The corolla lobes are nearly equal-sized, the tube funnel-shaped and the spur short and angled with the tube. – Scan MO 6589755; with permission.</p></caption><graphic xmlns:xlink="http://www.w3.org/1999/xlink" xlink:href="phytokeys-140-107-g002.jpg" position="float" orientation="portrait" xlink:type="simple" id="oo_385139.jpg"><uri content-type="original_file" xlink:type="simple">https://binary.pensoft.net/fig/385139</uri></graphic></fig></tp:treatment-sec><tp:treatment-sec sec-type="diagnosis" id="SECID0EYNAE"><title>Diagnosis.</title><p>Herba perennis rosulata, rosula ca. 100 mm in diametro; lamina foliorum circuito suborbiculata vel obovata, margine vix (~3 mm) involuta, ca. 30–40 mm longa ac lata, solum plusminusve adpressa; scapus 1(–4), erectus, 20–40 mm altus, teres; flores 1, parvi, ~8–10 mm longi (tubo-calcari incluso), bilabiati; calyx lobis oblongis, lobis superis usque ad basin fere divisis, lobis inferis usque ad dimidium divisis, ad angulum ~45° divaricatis; corolla lobis 5, oblongis, ~5–7 mm longis, subisolobatis, apice valde emarginatis; corollae tubum infundibuliformi-cylindraceum cum calcari conico ± uniformem rectum coniunctionem formans, 5–6 mm longum apice obtusum.</p><p>Habitatio in locis apertis et humidis montium Andinensium regionis Peruviae septentrionalis usque ad 3.100 m supra mare, praesertim ad rupes et saxa. Habitu Pinguiculae Andinensium simili, praecipue differt tubo-calcari-coniunctio recto uniformi.</p></tp:treatment-sec><tp:treatment-sec sec-type="description" id="SECID0EIOAE"><title>Description.</title><p>Perennial rosette leaved herb with 1 (–4) flowered scapes. <italic>Rhizome</italic> ~ 10 mm long, with numerous adventitious fibrous roots. <italic>Leaves</italic> (4–) 6–10, flat on the ground, ± succulent (dried translucent-membranous), adult (20–) 30–40 (–50) mm long, nearly as long as wide, the blades ovate-obovate-oblong in outline, rounded at the tip attenuated to the base into a short petiole, the margins weakly (up to 3 mm) curled up, yellowish-green, upper surface of lamina covered with sessile glandular hairs. <italic>Hibernacula</italic> (winter buds, dormant buds) absent. <italic>Scapes</italic> 1–2 (–4), erect, (20–) 30 (–40) mm tall, terete, filiform (0.5–1 mm thick), one–flowered, green to reddish-brown, scattered with glandular hairs, often becoming glabrous or nearly so. <italic>Flowers</italic> small, ~8–10 (–11) mm long (including tube-spur-complex). <italic>Calyx</italic> two-lipped, green to pale brown to purple, upper surface of sepals scattered with stalked glandular hairs; upper lip divided deeply into three nearly equal-sized oblong lobes, at apex pointed; lower lip up to ½ divided into two oblong lobes, at apex pointed. <italic>Corolla</italic> two-lipped, bluish-magenta to white-violet; upper lip two-lobed, lobes obovate, ~5–6 mm long and ~2–3.5 mm wide, shallowly notched at the apex; lower lip larger and longer than the upper lip, with three oblong to obovate-oblong lobes (the median lobe somewhat larger than the two lateral ones), 4.5–5 mm wide, each distinctly (~1/5 to 1/3 of its length) notched. <italic>Tube</italic> (<italic>tube-spur-complex</italic>) at the throat funnel-shaped, on both sides broader than the <italic>spur</italic>, on the back side higher than the spur, proximally cylindrical (nearly as long as wide), on the ventral side merging without any sharp angle into the cylindrical to cone-like stubby, at apex rounded, yellow-greenish spur; tube and spur forming a more or less uniform funnel- to cone-like straight, from the ventral side appearing as a box-like ‘<italic>tube-spur-complex</italic>’, ~6 mm long; the tube-spur-complex externally dark blue to purple lengthwise-striped by parallel veins. <italic>Palate</italic> bipartite, weakly developed (not clapper-like), inserted immediately behind (~1–2 mm) the corollas´ lower-lip middle lobe, yellow, set with short-stalked glandular hairs, proximally elongated into a short ventral hair strip; each of the two lateral corolla lobes with a small yellow hair bubble at their base, stretching proximally along on each side of the inner tube wall. <italic>Indumentum</italic> (apart from that visible in the photographs), <italic>stamens, pollen grains</italic>, <italic>ovary, stigma, capsule, seeds</italic> not seen. <italic>Chromosome number</italic> unknown.</p><p><italic><tp:taxon-name><tp:taxon-name-part taxon-name-part-type="genus" reg="Pinguicula">Pinguicula</tp:taxon-name-part> <tp:taxon-name-part taxon-name-part-type="species" reg="rosmarieae">rosmarieae</tp:taxon-name-part></tp:taxon-name></italic> is distinguished by its notable uniform funnel-cone-shaped straight tube-spur-complex, a feature unknown in any other Andean <italic><tp:taxon-name><tp:taxon-name-part taxon-name-part-type="genus" reg="Pinguicula">Pinguicula</tp:taxon-name-part></tp:taxon-name></italic> taxon. It is an endemic species, restricted to the eastern slopes of the Cordillera Central within the Amotape-Huancabamba-Zone of northern Peru (Departments Amazonas and San Martín; Fig. <xref ref-type="fig" rid="F5">4</xref>). It grows in rocky habitats, either under moving water or in the spray of small waterfalls and occasionally epiphytic on moss-covered twigs of <italic><tp:taxon-name><tp:taxon-name-part taxon-name-part-type="genus" reg="Polylepis">Polylepis</tp:taxon-name-part> <tp:taxon-name-part taxon-name-part-type="species" reg="multijuga">multijuga</tp:taxon-name-part></tp:taxon-name></italic>, at altitudes of about 2500 m–3100 m a.s.l. (Fig. <xref ref-type="fig" rid="F4">3</xref>).</p><fig id="F4" position="float" orientation="portrait"><object-id xmlns:xlink="http://www.w3.org/1999/xlink" content-type="doi" xlink:type="simple">10.3897/phytokeys.140.49529.figure3</object-id><object-id xmlns:xlink="http://www.w3.org/1999/xlink" content-type="arpha" xlink:type="simple">98C67422-1FBE-57B0-908C-2B1AED56E141</object-id><label>Figure 3.</label><caption><p>Habitats of <italic><tp:taxon-name><tp:taxon-name-part taxon-name-part-type="genus" reg="Pinguicula">Pinguicula</tp:taxon-name-part> <tp:taxon-name-part taxon-name-part-type="species" reg="rosmarieae">rosmarieae</tp:taxon-name-part></tp:taxon-name></italic> in the Department San Martín. <bold>A</bold> Large stands at the type locality above the Laguna de los Cóndores <bold>B</bold> sandstone rock walls with small waterfall near ‘El Jardín’ <bold>C</bold> ‘El Jardín’ <italic><tp:taxon-name><tp:taxon-name-part taxon-name-part-type="genus" reg="Polylepis">Polylepis</tp:taxon-name-part> <tp:taxon-name-part taxon-name-part-type="species" reg="multijuga">multijuga</tp:taxon-name-part></tp:taxon-name></italic> stands with <italic><tp:taxon-name><tp:taxon-name-part taxon-name-part-type="genus" reg="Pinguicula">P.</tp:taxon-name-part> <tp:taxon-name-part taxon-name-part-type="species" reg="rosmarieae">rosmarieae</tp:taxon-name-part></tp:taxon-name></italic> growing as an epiphyte. (Credits: <bold>A</bold> T. Henning, <bold>B, C</bold> R. W. Bussmann).</p></caption><graphic xmlns:xlink="http://www.w3.org/1999/xlink" xlink:href="phytokeys-140-107-g003.jpg" position="float" orientation="portrait" xlink:type="simple" id="oo_385140.jpg"><uri content-type="original_file" xlink:type="simple">https://binary.pensoft.net/fig/385140</uri></graphic></fig><fig id="F5" position="float" orientation="portrait"><object-id xmlns:xlink="http://www.w3.org/1999/xlink" content-type="doi" xlink:type="simple">10.3897/phytokeys.140.49529.figure4</object-id><object-id xmlns:xlink="http://www.w3.org/1999/xlink" content-type="arpha" xlink:type="simple">303F306A-E4A0-5011-B09E-9B1DF3C263A1</object-id><label>Figure 4.</label><caption><p>Distribution of <italic><tp:taxon-name><tp:taxon-name-part taxon-name-part-type="genus" reg="Pinguicula">Pinguicula</tp:taxon-name-part> <tp:taxon-name-part taxon-name-part-type="species" reg="rosmarieae">rosmarieae</tp:taxon-name-part></tp:taxon-name></italic> and related taxa based on geo-referenced collections. Green stars: <italic><tp:taxon-name><tp:taxon-name-part taxon-name-part-type="genus" reg="Pinguicula">P.</tp:taxon-name-part> <tp:taxon-name-part taxon-name-part-type="species" reg="rosmarieae">rosmarieae</tp:taxon-name-part></tp:taxon-name></italic>, red dots: <italic><tp:taxon-name><tp:taxon-name-part taxon-name-part-type="genus" reg="Pinguicula">P.</tp:taxon-name-part> <tp:taxon-name-part taxon-name-part-type="species" reg="calyptrata">calyptrata</tp:taxon-name-part></tp:taxon-name></italic>, yellow square: <italic><tp:taxon-name><tp:taxon-name-part taxon-name-part-type="genus" reg="Pinguicula">P.</tp:taxon-name-part> <tp:taxon-name-part taxon-name-part-type="species" reg="involuta">involuta</tp:taxon-name-part></tp:taxon-name></italic>, dotted line: northern and southern limits of the Amotape-Huancabamba-Zone.</p></caption><graphic xmlns:xlink="http://www.w3.org/1999/xlink" xlink:href="phytokeys-140-107-g004.jpg" position="float" orientation="portrait" xlink:type="simple" id="oo_385141.jpg"><uri content-type="original_file" xlink:type="simple">https://binary.pensoft.net/fig/385141</uri></graphic></fig></tp:treatment-sec><tp:treatment-sec sec-type="etymology" id="SECID0EVUAE"><title>Etymology.</title><p>The new species is named after Dipl.-Biol. Rosmarie Casper, beloved wife and steady companion of the scientific efforts of S. J. Casper and mother of their children.</p></tp:treatment-sec></tp:taxon-treatment>
